# Supplementary material for: Venetoclax in Combination with Azacitidine for the Treatment of Newly Diagnosed Acute Myeloid Leukemia: A Canadian Cost–Utility Analysis
Source: Curr Oncol. 2022 Oct 8;29(10):7524–36. doi: 10.3390/curroncol29100592 (PMC9601219; doi:10.3390/curroncol29100592)
Supplement: Supplementary file 1 [file curroncol-29-00592-s001.zip]

Archive with 1 entries (1 files):
- curroncol-1860337-supplementary.pdf
